# Supplementary material for: Mapping of endosomal proximity proteomes reveals Retromer as a hub for RAB GTPase regulation
Source: Nat Commun. 2025 Jul 30;16:6990. doi: 10.1038/s41467-025-61802-1 (PMC12311110; doi:10.1038/s41467-025-61802-1)
Supplement: Supplementary file 6 — Source data [file 41467_2025_61802_MOESM6_ESM.xlsx]

## Sheet: Figure 1
Unprocessed scans

## Sheet: Figure 3
Unprocessed scans

## Sheet: Figure 4
Figure 4C: Quantitation GFP-VPS29 IP										Unprocessed scans
DENND4C
	WT	L152E	V174D
	100	-0.4137	16.9564
	100	8.51313	11.0671
	100	-3.77692	9.73282
	100	3.69657	36.2955
Ordinary one-way ANOVA
ANOVA summary
F	185
P value	<0.0001
P value summary	****
Significant diff. among means (P < 0.05)?	Yes
R squared	0.9763
Brown-Forsythe test
F (DFn, DFd)	2.066 (2, 9)
P value	0.1826
P value summary	ns
Are SDs significantly different (P < 0.05)?	No
Bartlett's test
Bartlett's statistic (corrected)
P value
P value summary
Are SDs significantly different (P < 0.05)?
ANOVA table	SS	DF	MS	F (DFn, DFd)	P value
Treatment (between columns)	22021	2	11010	F (2, 9) = 185.0	P<0.0001
Residual (within columns)	535.7	9	59.52
Total	22557	11
Data summary
Number of treatments (columns)	3
Number of values (total)	12
Number of families	1
Number of comparisons per family	2
Alpha	0.05
Dunnett's multiple comparisons test	Mean Diff.	95.00% CI of diff.	Below threshold?	Summary	Adjusted P Value	A-?
WT vs. L152E	98	83.73 to 112.3	Yes	****	<0.0001	B	L152E
WT vs. V174D	81.49	67.23 to 95.75	Yes	****	<0.0001	C	V174D
Test details	Mean 1	Mean 2	Mean Diff.	SE of diff.	n1	n2	q	DF
WT vs. L152E	100	2.005	98	5.455	4	4	17.96	9
WT vs. V174D	100	18.51	81.49	5.455	4	4	14.94	9
DENND4A
	WT	L152E	V174D
	100	15.8618	79.2181
	100	43.6482	32.3757
	100	-7.18108	90.4197
	100	17.4663	109.115
Ordinary one-way ANOVA
Table Analyzed	DENND4A in GFP-VPS29 IP
Data sets analyzed	A-C
ANOVA summary
F	14.6
P value	0.0015
P value summary	**
Significant diff. among means (P < 0.05)?	Yes
R squared	0.7643
Brown-Forsythe test
F (DFn, DFd)	2.117 (2, 9)
P value	0.1764
P value summary	ns
Are SDs significantly different (P < 0.05)?	No
Bartlett's test
Bartlett's statistic (corrected)
P value
P value summary
Are SDs significantly different (P < 0.05)?
ANOVA table	SS	DF	MS	F (DFn, DFd)	P value
Treatment (between columns)	14598	2	7299	F (2, 9) = 14.60	P=0.0015
Residual (within columns)	4501	9	500.1
Total	19099	11
Data summary
Number of treatments (columns)	3
Number of values (total)	12
Number of families	1
Number of comparisons per family	2
Alpha	0.05
Dunnett's multiple comparisons test	Mean Diff.	95.00% CI of diff.	Below threshold?	Summary	Adjusted P Value	A-?
WT vs. L152E	82.55	41.21 to 123.9	Yes	**	0.001	B	L152E
WT vs. V174D	22.22	-19.12 to 63.55	No	ns	0.3162	C	V174D
Test details	Mean 1	Mean 2	Mean Diff.	SE of diff.	n1	n2	q	DF
WT vs. L152E	100	17.45	82.55	15.81	4	4	5.221	9
WT vs. V174D	100	77.78	22.22	15.81	4	4	1.405	9
VPS26
	WT	L152E	V174D
	100	157.136	285.356
	100	97.3558	131.17
	100	55.4428	76.9877
	100	118.144	177.16
Ordinary one-way ANOVA
Table Analyzed	VPS26 in GFP-VPS29 IP
Data sets analyzed	A-C
ANOVA summary
F	1.725
P value	0.2321
P value summary	ns
Significant diff. among means (P < 0.05)?	No
R squared	0.2772
Brown-Forsythe test
F (DFn, DFd)	3.757 (2, 9)
P value	0.0651
P value summary	ns
Are SDs significantly different (P < 0.05)?	No
Bartlett's test
Bartlett's statistic (corrected)
P value
P value summary
Are SDs significantly different (P < 0.05)?
ANOVA table	SS	DF	MS	F (DFn, DFd)	P value
Treatment (between columns)	11075	2	5538	F (2, 9) = 1.725	P=0.2321
Residual (within columns)	28885	9	3209
Total	39960	11
Data summary
Number of treatments (columns)	3
Number of values (total)	12
Number of families	1
Number of comparisons per family	2
Alpha	0.05
Dunnett's multiple comparisons test	Mean Diff.	95.00% CI of diff.	Below threshold?	Summary	Adjusted P Value	A-?
WT vs. L152E	-7.02	-111.7 to 97.70	No	ns	0.9778	B	L152E
WT vs. V174D	-67.67	-172.4 to 37.05	No	ns	0.2111	C	V174D
Test details	Mean 1	Mean 2	Mean Diff.	SE of diff.	n1	n2	q	DF
WT vs. L152E	100	107	-7.02	40.06	4	4	0.1752	9
WT vs. V174D	100	167.7	-67.67	40.06	4	4	1.689	9
Figure 4I: Quantitation VPS35-GFP IP
	Grouped	VPS35-GFP_WT			I218D
	DENND4C	100	100	100	8.84513	19.2563	11.3019
	DENND4A	100	100	100	11.333	44.3522	25.4786
	VARP	100	100	100	111.728	133.105	94.1909
	TBC1D5	100	100	100	28.1916	43.8444	39.4106
	VPS26	100	100	100	137.011	118.968	94.3851
	VPS29	100	100	100	109.935	100.502	76.8029
2way ANOVA
Table Analyzed	all together only I218D
Two-way ANOVA	Ordinary
Alpha	0.05
Source of Variation	% of total variation	P value	P value summary	Significant?
Interaction	35.92	<0.0001	****	Yes
Row Factor	35.92	<0.0001	****	Yes
Column Factor	21.52	<0.0001	****	Yes
ANOVA table	SS	DF	MS	F (DFn, DFd)	P value
Interaction	16215	5	3243	F (5, 24) = 25.98	P<0.0001
Row Factor	16215	5	3243	F (5, 24) = 25.98	P<0.0001
Column Factor	9714	1	9714	F (1, 24) = 77.81	P<0.0001
Residual	2996	24	124.8
Difference between column means
Mean of VPS35-GFP_WT	100
Mean of I218D	67.15
Difference between means	32.85
SE of difference	3.724
95% CI of difference	25.17 to 40.54
Data summary
Number of columns (Column Factor)	2
Number of rows (Row Factor)	6
Number of values	36
Compare each cell mean with the other cell mean in that row
Number of families	1
Number of comparisons per family	6
Alpha	0.05
Šídák's multiple comparisons test	Mean Diff.	95.00% CI of diff.	Below threshold?	Summary	Adjusted P Value
VPS35-GFP_WT - I218D
DENND4C	86.87	60.72 to 113.0	Yes	****	<0.0001
DENND4A	72.95	46.80 to 99.09	Yes	****	<0.0001
VARP	-13.01	-39.16 to 13.14	No	ns	0.6654
TBC1D5	62.85	36.70 to 89.00	Yes	****	<0.0001
VPS26	-16.79	-42.93 to 9.359	No	ns	0.3863
VPS29	4.253	-21.89 to 30.40	No	ns	0.998
Test details	Mean 1	Mean 2	Mean Diff.	SE of diff.	N1	N2	t	DF
VPS35-GFP_WT - I218D
DENND4C	100	13.13	86.87	9.123	3	3	9.522	24
DENND4A	100	27.05	72.95	9.123	3	3	7.996	24
VARP	100	113	-13.01	9.123	3	3	1.426	24
TBC1D5	100	37.15	62.85	9.123	3	3	6.889	24
VPS26	100	116.8	-16.79	9.123	3	3	1.84	24
VPS29	100	95.75	4.253	9.123	3	3	0.4662	24
Figure 4K: Quantitation GFP-DENND4C fragment IP
VPS35	DENND4Cfrag_Wt	L1204D	L1204A	Y1239D	Δhelix
	100	-0.46448	-0.27101	25.8197	30.8794
	100	-0.10658	-0.30524	22.3948	35.0536
	100	-0.04773	-0.2154	19.6463	30.8328
Ordinary one-way ANOVA
Table Analyzed	DENND4Cfrag_VPS35signal
Data sets analyzed	A-E
ANOVA summary
F	1642
P value	<0.0001
P value summary	****
Significant diff. among means (P < 0.05)?	Yes
R squared	0.9985
Brown-Forsythe test
F (DFn, DFd)	1.486 (4, 10)
P value	0.2781
P value summary	ns
Are SDs significantly different (P < 0.05)?	No
Bartlett's test
Bartlett's statistic (corrected)
P value
P value summary
Are SDs significantly different (P < 0.05)?
ANOVA table	SS	DF	MS	F (DFn, DFd)	P value
Treatment (between columns)	20352	4	5088	F (4, 10) = 1642	P<0.0001
Residual (within columns)	30.99	10	3.099
Total	20383	14
Data summary
Number of treatments (columns)	5
Number of values (total)	15
Number of families	1
Number of comparisons per family	4
Alpha	0.05
Dunnett's multiple comparisons test	Mean Diff.	95.00% CI of diff.	Below threshold?	Summary	Adjusted P Value	A-?
DENND4Cfrag_Wt vs. L1204D	100.2	96.05 to 104.4	Yes	****	<0.0001	B	L1204D
DENND4Cfrag_Wt vs. L1204A	100.3	96.11 to 104.4	Yes	****	<0.0001	C	L1204A
DENND4Cfrag_Wt vs. Y1239D	77.38	73.23 to 81.53	Yes	****	<0.0001	D	Y1239D
DENND4Cfrag_Wt vs. Δhelix	67.74	63.59 to 71.90	Yes	****	<0.0001	E	Δhelix
Test details	Mean 1	Mean 2	Mean Diff.	SE of diff.	n1	n2	q	DF
DENND4Cfrag_Wt vs. L1204D	100	-0.2063	100.2	1.437	3	3	69.72	10
DENND4Cfrag_Wt vs. L1204A	100	-0.2639	100.3	1.437	3	3	69.76	10
DENND4Cfrag_Wt vs. Y1239D	100	22.62	77.38	1.437	3	3	53.84	10
DENND4Cfrag_Wt vs. Δhelix	100	32.26	67.74	1.437	3	3	47.14	10
VPS26
	DENND4Cfrag_Wt	L1204D	L1204A	Y1239D	Δhelix
	100	0.059602	0.060074	22.4324	34.2757
	100	-0.05217	-0.06981	17.8453	27.6379
	100	0.054023	-0.02678	14.5555	25.3778
Ordinary one-way ANOVA
Table Analyzed	DENND4Cfrag_VPS26signal
Data sets analyzed	A-E
ANOVA summary
F	691.9
P value	<0.0001
P value summary	****
Significant diff. among means (P < 0.05)?	Yes
R squared	0.9964
Brown-Forsythe test
F (DFn, DFd)	2.044 (4, 10)
P value	0.1637
P value summary	ns
Are SDs significantly different (P < 0.05)?	No
Bartlett's test
Bartlett's statistic (corrected)
P value
P value summary
Are SDs significantly different (P < 0.05)?
ANOVA table	SS	DF	MS	F (DFn, DFd)	P value
Treatment (between columns)	20509	4	5127	F (4, 10) = 691.9	P<0.0001
Residual (within columns)	74.1	10	7.41
Total	20583	14
Data summary
Number of treatments (columns)	5
Number of values (total)	15
Number of families	1
Number of comparisons per family	4
Alpha	0.05
Dunnett's multiple comparisons test	Mean Diff.	95.00% CI of diff.	Below threshold?	Summary	Adjusted P Value	A-?
DENND4Cfrag_Wt vs. L1204D	99.98	93.55 to 106.4	Yes	****	<0.0001	B	L1204D
DENND4Cfrag_Wt vs. L1204A	100	93.59 to 106.4	Yes	****	<0.0001	C	L1204A
DENND4Cfrag_Wt vs. Y1239D	81.72	75.30 to 88.15	Yes	****	<0.0001	D	Y1239D
DENND4Cfrag_Wt vs. Δhelix	70.9	64.48 to 77.33	Yes	****	<0.0001	E	Δhelix
Test details	Mean 1	Mean 2	Mean Diff.	SE of diff.	n1	n2	q	DF
DENND4Cfrag_Wt vs. L1204D	100	0.02049	99.98	2.223	3	3	44.98	10
DENND4Cfrag_Wt vs. L1204A	100	-0.01217	100	2.223	3	3	45	10
DENND4Cfrag_Wt vs. Y1239D	100	18.28	81.72	2.223	3	3	36.77	10
DENND4Cfrag_Wt vs. Δhelix	100	29.1	70.9	2.223	3	3	31.9	10
VPS29
	DENND4Cfrag_Wt	L1204D	L1204A	Y1239D	Δhelix
	100	-0.24097	-0.12076	7.18622	11.7811
	100	0.008523	-0.00976	4.37818	7.5299
	100	0.167664	-0.07295	3.05111	5.48464
Ordinary one-way ANOVA
Table Analyzed	DENND4Cfrag_VPS29signal
Data sets analyzed	A-E
ANOVA summary
F	1907
P value	<0.0001
P value summary	****
Significant diff. among means (P < 0.05)?	Yes
R squared	0.9987
Brown-Forsythe test
F (DFn, DFd)	2.108 (4, 10)
P value	0.1545
P value summary	ns
Are SDs significantly different (P < 0.05)?	No
Bartlett's test
Bartlett's statistic (corrected)
P value
P value summary
Are SDs significantly different (P < 0.05)?
ANOVA table	SS	DF	MS	F (DFn, DFd)	P value
Treatment (between columns)	22608	4	5652	F (4, 10) = 1907	P<0.0001
Residual (within columns)	29.64	10	2.964
Total	22638	14
Data summary
Number of treatments (columns)	5
Number of values (total)	15
Number of families	1
Number of comparisons per family	4
Alpha	0.05
Dunnett's multiple comparisons test	Mean Diff.	95.00% CI of diff.	Below threshold?	Summary	Adjusted P Value	A-?
DENND4Cfrag_Wt vs. L1204D	100	95.96 to 104.1	Yes	****	<0.0001	B	L1204D
DENND4Cfrag_Wt vs. L1204A	100.1	96.00 to 104.1	Yes	****	<0.0001	C	L1204A
DENND4Cfrag_Wt vs. Y1239D	95.13	91.06 to 99.19	Yes	****	<0.0001	D	Y1239D
DENND4Cfrag_Wt vs. Δhelix	91.73	87.67 to 95.80	Yes	****	<0.0001	E	Δhelix
Test details	Mean 1	Mean 2	Mean Diff.	SE of diff.	n1	n2	q	DF
DENND4Cfrag_Wt vs. L1204D	100	-0.02159	100	1.406	3	3	71.15	10
DENND4Cfrag_Wt vs. L1204A	100	-0.06782	100.1	1.406	3	3	71.19	10
DENND4Cfrag_Wt vs. Y1239D	100	4.872	95.13	1.406	3	3	67.67	10
DENND4Cfrag_Wt vs. Δhelix	100	8.265	91.73	1.406	3	3	65.26	10
Figure 4M: Quantitation GFP-Dennd4C IP
VPS35
	WT	L1201A
	100	1.86619
	100	1.52775
	100	4.34202
Unpaired t test
Table Analyzed	aVPS35 in GFP-MoDN4C
Column B	L1201A
vs.	vs.
Column A	WT
Unpaired t test
P value	<0.0001
P value summary	****
Significantly different (P < 0.05)?	Yes
One- or two-tailed P value?	Two-tailed
t, df	t=109.8, df=4
How big is the difference?
Mean of column A	100
Mean of column B	2.579
Difference between means (B - A) ± SEM	-97.42 ± 0.8871
95% confidence interval	-99.88 to -94.96
R squared (eta squared)	0.9997
F test to compare variances
F, DFn, Dfd	Infinity, 2, 2
P value	<0.0001
P value summary	****
Significantly different (P < 0.05)?	Yes
Data analyzed
Sample size, column A	3
Sample size, column B	3
VPS26
	WT	L1201A
	100	2.73074
	100	0.595822
	100	1.85462
Unpaired t test
Table Analyzed	aVPS26 in GFP-MoDN4C
Column B	L1201A
vs.	vs.
Column A	WT
Unpaired t test
P value	<0.0001
P value summary	****
Significantly different (P < 0.05)?	Yes
One- or two-tailed P value?	Two-tailed
t, df	t=158.6, df=4
How big is the difference?
Mean of column A	100
Mean of column B	1.727
Difference between means (B - A) ± SEM	-98.27 ± 0.6196
95% confidence interval	-99.99 to -96.55
R squared (eta squared)	0.9998
F test to compare variances
F, DFn, Dfd	Infinity, 2, 2
P value	<0.0001
P value summary	****
Significantly different (P < 0.05)?	Yes
Data analyzed
Sample size, column A	3
Sample size, column B	3
VPS29
	WT	L1201A
	100	0.190577
	100	0.163188
	100	0.021752
Unpaired t test
Table Analyzed	aVPS29 in GFP-MoDN4C
Column B	L1201A
vs.	vs.
Column A	WT
Unpaired t test
P value	<0.0001
P value summary	****
Significantly different (P < 0.05)?	Yes
One- or two-tailed P value?	Two-tailed
t, df	t=1909, df=4
How big is the difference?
Mean of column A	100
Mean of column B	0.1252
Difference between means (B - A) ± SEM	-99.87 ± 0.05231
95% confidence interval	-100.0 to -99.73
R squared (eta squared)	1
F test to compare variances
F, DFn, Dfd	Infinity, 2, 2
P value	<0.0001
P value summary	****
Significantly different (P < 0.05)?	Yes
Data analyzed
Sample size, column A	3
Sample size, column B	3

## Sheet: Figure 5
Figure 5B: Quantitation dots/section and colocalization GFP-DENND4C/VPS35
GFP-DENND4C dots/section	Averages	WT	L1201A			M1 GFP-DENND4C/VPS35	Averages	WT	L1201A			M2 GFP-DENND4C/VPS35	Averages	WT	L1201A
		45.7	8.3					0.41	0.073					0.283	0.08
		58.5	16.3					0.389	0.062					0.273	0.072
		62.3	8.7					0.441	0.055					0.284	0.041
Unpaired t test						Unpaired t test						Unpaired t test
Table Analyzed	D4C dots/section (averages)					Table Analyzed	M1-D4C/VPS35- (Avr.)					Table Analyzed	M2-D4C/VPS35- (Avr.)
Column B	L1201A					Column B	L1201A					Column B	L1201A
vs.	vs.					vs.	vs.					vs.	vs.
Column A	WT					Column A	WT					Column A	WT
Unpaired t test						Unpaired t test						Unpaired t test
P value	0.0014					P value	<0.0001					P value	<0.0001
P value summary	**					P value summary	****					P value summary	****
Significantly different (P < 0.05)?	Yes					Significantly different (P < 0.05)?	Yes					Significantly different (P < 0.05)?	Yes
One- or two-tailed P value?	Two-tailed					One- or two-tailed P value?	Two-tailed					One- or two-tailed P value?	Two-tailed
t, df	t=7.851, df=4					t, df	t=21.89, df=4					t, df	t=17.39, df=4
How big is the difference?						How big is the difference?						How big is the difference?
Mean of column A	55.5					Mean of column A	0.4133					Mean of column A	0.28
Mean of column B	11.1					Mean of column B	0.06333					Mean of column B	0.06433
Difference between means (B - A) ± SEM	-44.40 ± 5.656					Difference between means (B - A) ± SEM	-0.3500 ± 0.01599					Difference between means (B - A) ± SEM	-0.2157 ± 0.01240
95% confidence interval	-60.10 to -28.70					95% confidence interval	-0.3944 to -0.3056					95% confidence interval	-0.2501 to -0.1812
R squared (eta squared)	0.9391					R squared (eta squared)	0.9917					R squared (eta squared)	0.9869
F test to compare variances						F test to compare variances						F test to compare variances
F, DFn, Dfd	3.722, 2, 2					F, DFn, Dfd	8.312, 2, 2					F, DFn, Dfd	11.47, 2, 2
P value	0.4235					P value	0.2148					P value	0.1604
P value summary	ns					P value summary	ns					P value summary	ns
Significantly different (P < 0.05)?	No					Significantly different (P < 0.05)?	No					Significantly different (P < 0.05)?	No
Data analyzed						Data analyzed						Data analyzed
Sample size, column A	3					Sample size, column A	3					Sample size, column A	3
Sample size, column B	3					Sample size, column B	3					Sample size, column B	3
	By cell	WT	L1201A				By cell	WT	L1201A				By cell	WT	L1201A
	DAY1	34	13				DAY1	0.474	0.059				DAY1	0.303	0.027
	DAY1	39	10				DAY1	0.32	0.021				DAY1	0.317	0.023
	DAY1	42	6				DAY1	0.16	0.028				DAY1	0.404	0.034
	DAY1	62	5				DAY1	0.17	0.044				DAY1	0.676	0.079
	DAY1	72	13				DAY1	0.254	0.067				DAY1	0.194	0.075
	DAY1	61	6				DAY1	0.356	0.043				DAY1	0.187	0.139
	DAY1	53	7				DAY1	0.598	0.072				DAY1	0.207	0.102
	DAY1	58	17				DAY1	0.506	0.093				DAY1	0.362	0.071
	DAY1	29	11				DAY1	0.613	0.106				DAY1	0.362	0.068
	DAY1	15	6				DAY1	0.375	0.217				DAY1	0.167	0.214
	DAY1	62	4				DAY1	0.597	0.197				DAY1	0.269	0.127
	DAY1	46	9				DAY1	0.32	0.013				DAY1	0.248	0.032
	DAY1	45	4				DAY1	0.28	0.052				DAY1	0.182	0.067
	DAY1	27	9				DAY1	0.814	0.076				DAY1	0.106	0.109
	DAY1	40	4				DAY1	0.32	0.012				DAY1	0.267	0.032
	DAY2	28	20				DAY2	0.3	0.088				DAY2	0.224	0.075
	DAY2	38	24				DAY2	0.366	0.087				DAY2	0.201	0.308
	DAY2	49	55				DAY2	0.423	0.052				DAY2	0.334	0.052
	DAY2	50	21				DAY2	0.374	0.05				DAY2	0.185	0.077
	DAY2	69	18				DAY2	0.377	0.06				DAY2	0.244	0.058
	DAY2	22	12				DAY2	0.34	0.029				DAY2	0.282	0.027
	DAY2	43	10				DAY2	0.588	0.073				DAY2	0.223	0.073
	DAY2	65	7				DAY2	0.34	0.048				DAY2	0.262	0.017
	DAY2	45	7				DAY2	0.424	0.042				DAY2	0.295	0.044
	DAY2	97	9				DAY2	0.143	0.027				DAY2	0.291	0.026
	DAY2	75	16				DAY2	0.26	0.09				DAY2	0.251	0.042
	DAY2	91	14				DAY2	0.489	0.086				DAY2	0.27	0.075
	DAY2	66	3				DAY2	0.436	0.039				DAY2	0.336	0.047
	DAY2	87	9				DAY2	0.371	0.018				DAY2	0.273	0.032
	DAY2	52	20				DAY2	0.601	0.147				DAY2	0.419	0.132
	DAY3	64	6				DAY3	0.416	0.017				DAY3	0.429	0.019
	DAY3	75	4				DAY3	0.385	0.019				DAY3	0.207	0.027
	DAY3	64	6				DAY3	0.301	0.02				DAY3	0.196	0.013
	DAY3	60	16				DAY3	0.324	0.092				DAY3	0.201	0.056
	DAY3	38	6				DAY3	0.482	0.091				DAY3	0.27	0.023
	DAY3	36	3				DAY3	0.484	0.091				DAY3	0.282	0.047
	DAY3	69	9				DAY3	0.422	0.049				DAY3	0.323	0.021
	DAY3	46	1				DAY3	0.762	0.083				DAY3	0.339	0.045
	DAY3	62	7				DAY3	0.508	0.023				DAY3	0.251	0.022
	DAY3	41	5				DAY3	0.306	0.006				DAY3	0.199	0.002
	DAY3	126	29				DAY3	0.401	0.171				DAY3	0.276	0.154
	DAY3	52	6				DAY3	0.412	0.008				DAY3	0.265	0.01
	DAY3	86	15				DAY3	0.39	0.02				DAY3	0.367	0.01
	DAY3	57	7				DAY3	0.44	0.035				DAY3	0.162	0.017
	DAY3	59	11				DAY3	0.584	0.1				DAY3	0.489	0.154
Figure 5D: GLUT1 and LAT1 surface levels in transduced Hela DENND4A+C double KO									Unprocessed scans
GLUT1 Surface	D4C+AKO + GFP	D4C+AKO + D4C_WT	D4C+AKO + D4C_L1201A
	100	106.413	92.1739
	100	150.138	134.435
	100	122.667	118.667
	100	113.223	90.9091
	100	125.688	110.092
Ordinary one-way ANOVA
Table Analyzed	OnlyKOline GLUT1
Data sets analyzed	A-C
ANOVA summary
F	3.451
P value	0.0655
P value summary	ns
Significant diff. among means (P < 0.05)?	No
R squared	0.3651
Brown-Forsythe test
F (DFn, DFd)	3.836 (2, 12)
P value	0.0515
P value summary	ns
Are SDs significantly different (P < 0.05)?	No
Bartlett's test
Bartlett's statistic (corrected)
P value
P value summary
Are SDs significantly different (P < 0.05)?
ANOVA table	SS	DF	MS	F (DFn, DFd)	P value
Treatment (between columns)	1417	2	708.6	F (2, 12) = 3.451	P=0.0655
Residual (within columns)	2464	12	205.4
Total	3881	14
Data summary
Number of treatments (columns)	3
Number of values (total)	15
Number of families	1
Number of comparisons per family	2
Alpha	0.05
Dunnett's multiple comparisons test	Mean Diff.	95.00% CI of diff.	Below threshold?	Summary	Adjusted P Value	A-?
D4C+AKO + GFP vs. D4C+AKO + D4C_WT	-23.63	-46.31 to -0.9451	Yes	*	0.0415	B
D4C+AKO + GFP vs. D4C+AKO + D4C_L1201A	-9.255	-31.94 to 13.43	No	ns	0.5082	C
Test details	Mean 1	Mean 2	Mean Diff.	SE of diff.	n1	n2
D4C+AKO + GFP vs. D4C+AKO + D4C_WT	100	123.6	-23.63	9.063	5	5
D4C+AKO + GFP vs. D4C+AKO + D4C_L1201A	100	109.3	-9.255	9.063	5	5
LAT1 Surface	D4C+AKO + GFP	D4C+AKO + D4C_WT	D4C+AKO + D4C_L1201A
	100	100.893	108.929
	100	110.345	116.092
	100	90.411	89.0411
	100	102.164	94.1267
	100	106.346	116.981
Ordinary one-way ANOVA
Table Analyzed	OnlyKOline LAT1
Data sets analyzed	A-C
ANOVA summary
F	0.4378
P value	0.6554
P value summary	ns
Significant diff. among means (P < 0.05)?	No
R squared	0.068
Brown-Forsythe test
F (DFn, DFd)	4.557 (2, 12)
P value	0.0337
P value summary	*
Are SDs significantly different (P < 0.05)?	Yes
Bartlett's test
Bartlett's statistic (corrected)
P value
P value summary
Are SDs significantly different (P < 0.05)?
ANOVA table	SS	DF	MS	F (DFn, DFd)	P value
Treatment (between columns)	64.13	2	32.07	F (2, 12) = 0.4378	P=0.6554
Residual (within columns)	879	12	73.25
Total	943.1	14
Data summary
Number of treatments (columns)	3
Number of values (total)	15
Number of families	1
Number of comparisons per family	2
Alpha	0.05
Dunnett's multiple comparisons test	Mean Diff.	95.00% CI of diff.	Below threshold?	Summary	Adjusted P Value	A-?
D4C+AKO + GFP vs. D4C+AKO + D4C_WT	-2.032	-15.58 to 11.51	No	ns	0.9035	B
D4C+AKO + GFP vs. D4C+AKO + D4C_L1201A	-5.034	-18.58 to 8.512	No	ns	0.5648	C
Test details	Mean 1	Mean 2	Mean Diff.	SE of diff.	n1	n2
D4C+AKO + GFP vs. D4C+AKO + D4C_WT	100	102	-2.032	5.413	5	5
D4C+AKO + GFP vs. D4C+AKO + D4C_L1201A	100	105	-5.034	5.413	5	5
Figure 5F: GLUT1, KIDINS220, ATP7A and CTR1 surface levels in Hela cells transduced with GFP alone or GFP-RAB10 T23N
GLUT1 Surface (LAT1 normalized)	VPS35KO	PAR+GFP	PAR+GFP-RAB10T23N
	51.083	100	60.9921
	59.9134	100	72.1447
	39.2356	100	62.3497
Ordinary one-way ANOVA
Table Analyzed	GLUT1 norm. (LAT1)
Data sets analyzed	A-C
ANOVA summary
F	40.78
P value	0.0003
P value summary	***
Significant diff. among means (P < 0.05)?	Yes
R squared	0.9315
Brown-Forsythe test
F (DFn, DFd)	1.621 (2, 6)
P value	0.2736
P value summary	ns
Are SDs significantly different (P < 0.05)?	No
Bartlett's test
Bartlett's statistic (corrected)
P value
P value summary
Are SDs significantly different (P < 0.05)?
ANOVA table	SS	DF	MS	F (DFn, DFd)	P value
Treatment (between columns)	3933	2	1967	F (2, 6) = 40.78	P=0.0003
Residual (within columns)	289.4	6	48.23
Total	4223	8
Data summary
Number of treatments (columns)	3
Number of values (total)	9
Number of families	1
Number of comparisons per family	2
Alpha	0.05
Dunnett's multiple comparisons test	Mean Diff.	95.00% CI of diff.	Below threshold?	Summary	Adjusted P Value	B-?
PAR+GFP vs. VPS35KO	49.92	33.69 to 66.16	Yes	***	0.0002	A	VPS35KO
PAR+GFP vs. PAR+GFP-RAB10T23N	34.84	18.60 to 51.07	Yes	**	0.0015	C	PAR+GFP-RAB10T23N
Test details	Mean 1	Mean 2	Mean Diff.	SE of diff.	n1	n2	q	DF
PAR+GFP vs. VPS35KO	100	50.08	49.92	5.67	3	3	8.804	6
PAR+GFP vs. PAR+GFP-RAB10T23N	100	65.16	34.84	5.67	3	3	6.144	6
KIDINS220 Surface (LAT1 normalized)	VPS35KO	PAR+GFP	PAR+GFP-RAB10T23N
	57.743	100	76.3803
	51.3229	100	79.3909
	49.0822	100	77.2442
Ordinary one-way ANOVA
Table Analyzed	KIDINS220 norm. (LAT1)
Data sets analyzed	A-C
ANOVA summary
F	222.7
P value	<0.0001
P value summary	****
Significant diff. among means (P < 0.05)?	Yes
R squared	0.9867
Brown-Forsythe test
F (DFn, DFd)	1.641 (2, 6)
P value	0.2702
P value summary	ns
Are SDs significantly different (P < 0.05)?	No
Bartlett's test
Bartlett's statistic (corrected)
P value
P value summary
Are SDs significantly different (P < 0.05)?
ANOVA table	SS	DF	MS	F (DFn, DFd)	P value
Treatment (between columns)	3357	2	1679	F (2, 6) = 222.7	P<0.0001
Residual (within columns)	45.22	6	7.537
Total	3402	8
Data summary
Number of treatments (columns)	3
Number of values (total)	9
Number of families	1
Number of comparisons per family	2
Alpha	0.05
Dunnett's multiple comparisons test	Mean Diff.	95.00% CI of diff.	Below threshold?	Summary	Adjusted P Value	B-?
PAR+GFP vs. VPS35KO	47.28	40.87 to 53.70	Yes	****	<0.0001	A	VPS35KO
PAR+GFP vs. PAR+GFP-RAB10T23N	22.33	15.91 to 28.75	Yes	***	0.0001	C	PAR+GFP-RAB10T23N
Test details	Mean 1	Mean 2	Mean Diff.	SE of diff.	n1	n2	q	DF
PAR+GFP vs. VPS35KO	100	52.72	47.28	2.242	3	3	21.09	6
PAR+GFP vs. PAR+GFP-RAB10T23N	100	77.67	22.33	2.242	3	3	9.961	6
ATP7A Surface (LAT1 normalized)	VPS35KO	PAR+GFP	PAR+GFP-RAB10T23N
	29.726	100	86.8976
	35.5132	100	93.5055
	38.9144	100	108.811
Ordinary one-way ANOVA
Table Analyzed	ATP7A norm. (LAT1)
Data sets analyzed	A-C
ANOVA summary
F	81.93
P value	<0.0001
P value summary	****
Significant diff. among means (P < 0.05)?	Yes
R squared	0.9647
Brown-Forsythe test
F (DFn, DFd)	1.797 (2, 6)
P value	0.2446
P value summary	ns
Are SDs significantly different (P < 0.05)?	No
Bartlett's test
Bartlett's statistic (corrected)
P value
P value summary
Are SDs significantly different (P < 0.05)?
ANOVA table	SS	DF	MS	F (DFn, DFd)	P value
Treatment (between columns)	8080	2	4040	F (2, 6) = 81.93	P<0.0001
Residual (within columns)	295.9	6	49.31
Total	8376	8
Data summary
Number of treatments (columns)	3
Number of values (total)	9
Number of families	1
Number of comparisons per family	2
Alpha	0.05
Dunnett's multiple comparisons test	Mean Diff.	95.00% CI of diff.	Below threshold?	Summary	Adjusted P Value	B-?
PAR+GFP vs. VPS35KO	65.28	48.87 to 81.70	Yes	****	<0.0001	A	VPS35KO
PAR+GFP vs. PAR+GFP-RAB10T23N	3.595	-12.82 to 20.01	No	ns	0.7654	C	PAR+GFP-RAB10T23N
Test details	Mean 1	Mean 2	Mean Diff.	SE of diff.	n1	n2	q	DF
PAR+GFP vs. VPS35KO	100	34.72	65.28	5.734	3	3	11.39	6
PAR+GFP vs. PAR+GFP-RAB10T23N	100	96.4	3.595	5.734	3	3	0.627	6
CTR1 Surface (LAT1 normalized)
Ordinary one-way ANOVA
Table Analyzed	CTR1norm. (LAT1)
Data sets analyzed	A-C
ANOVA summary
F	64.93
P value	<0.0001
P value summary	****
Significant diff. among means (P < 0.05)?	Yes
R squared	0.9558
Brown-Forsythe test
F (DFn, DFd)	0.9312 (2, 6)
P value	0.4444
P value summary	ns
Are SDs significantly different (P < 0.05)?	No
Bartlett's test
Bartlett's statistic (corrected)
P value
P value summary
Are SDs significantly different (P < 0.05)?
ANOVA table	SS	DF	MS	F (DFn, DFd)	P value
Treatment (between columns)	9175	2	4588	F (2, 6) = 64.93	P<0.0001
Residual (within columns)	423.9	6	70.65
Total	9599	8
Data summary
Number of treatments (columns)	3
Number of values (total)	9
Number of families	1
Number of comparisons per family	2
Alpha	0.05
Šídák's multiple comparisons test	Mean Diff.	95.00% CI of diff.	Below threshold?	Summary	Adjusted P Value	B-?
PAR+GFP vs. VPS35KO	76.23	55.92 to 96.53	Yes	****	<0.0001	A	VPS35KO
PAR+GFP vs. PAR+GFP-RAB10T23N	22.95	2.646 to 43.26	Yes	*	0.0308	C	PAR+GFP-RAB10T23N
Test details	Mean 1	Mean 2	Mean Diff.	SE of diff.	n1	n2	t	DF
PAR+GFP vs. VPS35KO	100	23.77	76.23	6.863	3	3	11.11	6
PAR+GFP vs. PAR+GFP-RAB10T23N	100	77.05	22.95	6.863	3	3	3.344	6

## Sheet: Figure 6
Figure 6D: Quantitation GFP-VPS29 IP
TBC1D13	WT	L152E	V174D					Unprocessed scans
	100	2.6833	2.42424
	100	0.181815	0.055104
	100	0.571785	1.25576
Ordinary one-way ANOVA
Table Analyzed	TBC1D13 in VPS29 IP
Data sets analyzed	A-C
ANOVA summary
F	9111
P value	<0.0001
P value summary	****
Significant diff. among means (P < 0.05)?	Yes
R squared	0.9997
Brown-Forsythe test
F (DFn, DFd)	1.145 (2, 6)
P value	0.3791
P value summary	ns
Are SDs significantly different (P < 0.05)?	No
Bartlett's test
Bartlett's statistic (corrected)
P value
P value summary
Are SDs significantly different (P < 0.05)?
ANOVA table	SS	DF	MS	F (DFn, DFd)	P value
Treatment (between columns)	19525	2	9762	F (2, 6) = 9111	P<0.0001
Residual (within columns)	6.429	6	1.072
Total	19531	8
Data summary
Number of treatments (columns)	3
Number of values (total)	9
Number of families	1
Number of comparisons per family	2
Alpha	0.05
Dunnett's multiple comparisons test	Mean Diff.	95.00% CI of diff.	Below threshold?	Summary	Adjusted P Value	A-?
WT vs. L152E	98.85	96.43 to 101.3	Yes	****	<0.0001	B	L152E
WT vs. V174D	98.75	96.34 to 101.2	Yes	****	<0.0001	C	V174D
Test details	Mean 1	Mean 2	Mean Diff.	SE of diff.	n1	n2	q
WT vs. L152E	100	1.146	98.85	0.8452	3	3	117
WT vs. V174D	100	1.245	98.75	0.8452	3	3	116.8
VPS35	WT	L152E	V174D
	100	128.063	154.719
	100	120.58	148.82
	100	120.362	156.692
Ordinary one-way ANOVA
Table Analyzed	VPS35 in VPS29 IP
Data sets analyzed	A-C
ANOVA summary
F	179.4
P value	<0.0001
P value summary	****
Significant diff. among means (P < 0.05)?	Yes
R squared	0.9836
Brown-Forsythe test
F (DFn, DFd)	0.7446 (2, 6)
P value	0.5142
P value summary	ns
Are SDs significantly different (P < 0.05)?	No
Bartlett's test
Bartlett's statistic (corrected)
P value
P value summary
Are SDs significantly different (P < 0.05)?
ANOVA table	SS	DF	MS	F (DFn, DFd)	P value
Treatment (between columns)	4306	2	2153	F (2, 6) = 179.4	P<0.0001
Residual (within columns)	72.01	6	12
Total	4378	8
Data summary
Number of treatments (columns)	3
Number of values (total)	9
Number of families	1
Number of comparisons per family	2
Alpha	0.05
Dunnett's multiple comparisons test	Mean Diff.	95.00% CI of diff.	Below threshold?	Summary	Adjusted P Value	A-?
WT vs. L152E	-23	-31.10 to -14.90	Yes	***	0.0003	B	L152E
WT vs. V174D	-53.41	-61.51 to -45.31	Yes	****	<0.0001	C	V174D
Test details	Mean 1	Mean 2	Mean Diff.	SE of diff.	n1	n2	q	DF
WT vs. L152E	100	123	-23	2.829	3	3	8.132	6
WT vs. V174D	100	153.4	-53.41	2.829	3	3	18.88	6
Figure 6G: Quantitation GFP-TBC1D13 IP
VPS35	WT	P101A
	100	-0.3762
	100	-0.09167
	100	-0.06187
Unpaired t test
Table Analyzed	aVPS35 in GFP-TBC1D13
Column B	P101A
vs.	vs.
Column A	WT
Unpaired t test
P value	<0.0001
P value summary	****
Significantly different (P < 0.05)?	Yes
One- or two-tailed P value?	Two-tailed
t, df	t=1000, df=4
How big is the difference?
Mean of column A	100
Mean of column B	-0.1766
Difference between means (B - A) ± SEM	-100.2 ± 0.1002
95% confidence interval	-100.5 to -99.90
R squared (eta squared)	1
F test to compare variances
F, DFn, Dfd	Infinity, 2, 2
P value	<0.0001
P value summary	****
Significantly different (P < 0.05)?	Yes
Data analyzed
Sample size, column A	3
Sample size, column B	3
VPS26	WT	P101A
	100	-0.00121
	100	0.373891
	100	-0.00534
Unpaired t test
Table Analyzed	aVPS26 in GFP-TBC1D13
Column B	P101A
vs.	vs.
Column A	WT
Unpaired t test
P value	<0.0001
P value summary	****
Significantly different (P < 0.05)?	Yes
One- or two-tailed P value?	Two-tailed
t, df	t=794.4, df=4
How big is the difference?
Mean of column A	100
Mean of column B	0.1224
Difference between means (B - A) ± SEM	-99.88 ± 0.1257
95% confidence interval	-100.2 to -99.53
R squared (eta squared)	1
F test to compare variances
F, DFn, Dfd	Infinity, 2, 2
P value	<0.0001
P value summary	****
Significantly different (P < 0.05)?	Yes
Data analyzed
Sample size, column A	3
Sample size, column B	3
VPS29	WT	P101A
	100	0.153986
	100	0.408324
	100	-0.06435
Unpaired t test
Table Analyzed	aVPS29 in GFP-TBC1D13
Column B	P101A
vs.	vs.
Column A	WT
Unpaired t test
P value	<0.0001
P value summary	****
Significantly different (P < 0.05)?	Yes
One- or two-tailed P value?	Two-tailed
t, df	t=731.0, df=4
How big is the difference?
Mean of column A	100
Mean of column B	0.166
Difference between means (B - A) ± SEM	-99.83 ± 0.1366
95% confidence interval	-100.2 to -99.45
R squared (eta squared)	1
F test to compare variances
F, DFn, Dfd	Infinity, 2, 2
P value	<0.0001
P value summary	****
Significantly different (P < 0.05)?	Yes
Data analyzed
Sample size, column A	3
Sample size, column B	3
Figure6I: Quantitation colocalization GFP-TBC1D13/VPS35
M1 GFP-TBC1D13/VPS35	Averages	WT	P101A					M2 GFP-TBC1D13/VPS35	Averages	WT	P101A
		0.166	0.076							0.182	0.112
		0.194	0.059							0.201	0.064
		0.226	0.056							0.208	0.055
Unpaired t test								Unpaired t test
Table Analyzed	M1-TBC1D13vsVPS35(Avr.)							Table Analyzed	M2-TBC1D13vsVPS35(Avr.)
Column B	P101A							Column B	P101A
vs.	vs.							vs.	vs.
Column A	WT							Column A	WT
Unpaired t test								Unpaired t test
P value	0.002							P value	0.0034
P value summary	**							P value summary	**
Significantly different (P < 0.05)?	Yes							Significantly different (P < 0.05)?	Yes
One- or two-tailed P value?	Two-tailed							One- or two-tailed P value?	Two-tailed
t, df	t=7.149, df=4							t, df	t=6.211, df=4
How big is the difference?								How big is the difference?
Mean of column A	0.1953							Mean of column A	0.197
Mean of column B	0.06367							Mean of column B	0.077
Difference between means (B - A) ± SEM	-0.1317 ± 0.01842							Difference between means (B - A) ± SEM	-0.1200 ± 0.01932
95% confidence interval	-0.1828 to -0.08053							95% confidence interval	-0.1736 to -0.06635
R squared (eta squared)	0.9274							R squared (eta squared)	0.906
F test to compare variances								F test to compare variances
F, DFn, Dfd	7.748, 2, 2							F, DFn, Dfd	5.188, 2, 2
P value	0.2286							P value	0.3232
P value summary	ns							P value summary	ns
Significantly different (P < 0.05)?	No							Significantly different (P < 0.05)?	No
Data analyzed								Data analyzed
Sample size, column A	3							Sample size, column A	3
Sample size, column B	3							Sample size, column B	3
	By cell	WT	P101A					By cell	WT	P101A
	DAY1	0.16	0.059					DAY1	0.076	0.073
	DAY1	0.133	0.064					DAY1	0.048	0.132
	DAY1	0.115	0.069					DAY1	0.135	0.152
	DAY1	0.238	0.134					DAY1	0.198	0.157
	DAY1	0.241	0.048					DAY1	0.15	0.085
	DAY1	0.182	0.104					DAY1	0.16	0.125
	DAY1	0.155	0.065					DAY1	0.245	0.102
	DAY1	0.185	0.078					DAY1	0.272	0.166
	DAY1	0.1	0.043					DAY1	0.16	0.076
	DAY1	0.083	0.078					DAY1	0.139	0.083
	DAY1	0.229	0.095					DAY1	0.417	0.083
	DAY2	0.18	0.035					DAY2	0.074	0.03
	DAY2	0.092	0.061					DAY2	0.192	0.061
	DAY2	0.054	0.06					DAY2	0.074	0.092
	DAY2	0.26	0.042					DAY2	0.287	0.071
	DAY2	0.23	0.049					DAY2	0.281	0.085
	DAY2	0.201	0.049					DAY2	0.208	0.047
	DAY2	0.31	0.069					DAY2	0.272	0.051
	DAY2	0.102	0.091					DAY2	0.075	0.058
	DAY2	0.126	0.053					DAY2	0.218	0.052
	DAY2	0.146	0.065					DAY2	0.198	0.065
	DAY2	0.254	0.053					DAY2	0.192	0.08
	DAY2	0.327	0.058					DAY2	0.273	0.054
	DAY2	0.142	0.053					DAY2	0.168	0.042
	DAY2	0.182	0.052					DAY2	0.124	0.058
	DAY2	0.173	0.034					DAY2	0.181	0.064
	DAY2	0.19	0.032					DAY2	0.163	0.042
	DAY2	0.345	0.085					DAY2	0.244	0.077
	DAY2	0.185	0.117					DAY2	0.371	0.128
	DAY3	0.207	0.057					DAY3	0.188	0.047
	DAY3	0.117	0.081					DAY3	0.157	0.079
	DAY3	0.375	0.051					DAY3	0.137	0.068
	DAY3	0.228	0.049					DAY3	0.21	0.026
	DAY3	0.285	0.05					DAY3	0.286	0.075
	DAY3	0.198	0.105					DAY3	0.215	0.07
	DAY3	0.267	0.081					DAY3	0.155	0.068
	DAY3	0.142	0.015					DAY3	0.158	0.018
	DAY3	0.268	0.053					DAY3	0.14	0.054
	DAY3	0.253	0.032					DAY3	0.396	0.05
	DAY3	0.183	0.052					DAY3	0.16	0.061
	DAY3	0.219	0.044					DAY3	0.155	0.043
	DAY3	0.114	0.05					DAY3	0.162	0.055
	DAY3	0.201	0.04					DAY3	0.246	0.047
	DAY3	0.326	0.074					DAY3	0.356	0.062

## Sheet: Figure 7
Figure 7E: Quantitation GFP-IP in Co-transfection of GFP-TBC1D1 and mCherry-TBC1D4
							Unprocessed scans
VPS35	T1_WT + mCh	T1_P87A + mCh	T1_WT + T4_WT	T1_P87A + T4_P15A
	70	29	100	24
	78	26	100	47
	45	0	100	45
Unpaired t test
Table Analyzed	aVPS35 in GFP-T1+ mCh-T4
Column C	T1_WT + T4_WT
vs.	vs.
Column A	T1_WT + mCh
Unpaired t test
P value	0.023
P value summary	*
Significantly different (P < 0.05)?	Yes
One- or two-tailed P value?	Two-tailed
t, df	t=3.589, df=4
How big is the difference?
Mean of column A	64.33
Mean of column C	100
Difference between means (C - A) ± SEM	35.67 ± 9.939
95% confidence interval	8.072 to 63.26
R squared (eta squared)	0.763
F test to compare variances
F, DFn, Dfd	Infinity, 2, 2
P value	<0.0001
P value summary	****
Significantly different (P < 0.05)?	Yes
Data analyzed
Sample size, column A	3
Sample size, column C	3
Unpaired t test
Table Analyzed	aVPS35 in GFP-T1+ mCh-T4
Column D	T1_P87A + T4_P15A
vs.	vs.
Column C	T1_WT + T4_WT
Unpaired t test
P value	0.0011
P value summary	**
Significantly different (P < 0.05)?	Yes
One- or two-tailed P value?	Two-tailed
t, df	t=8.338, df=4
How big is the difference?
Mean of column C	100
Mean of column D	38.67
Difference between means (D - C) ± SEM	-61.33 ± 7.356
95% confidence interval	-81.76 to -40.91
R squared (eta squared)	0.9456
F test to compare variances
F, DFn, Dfd	Infinity, 2, 2
P value	<0.0001
P value summary	****
Significantly different (P < 0.05)?	Yes
Data analyzed
Sample size, column C	3
Sample size, column D	3
VPS26	T1_WT + mCh	T1_P87A + mCh	T1_WT + T4_WT	T1_P87A + T4_P15A
	62	29	100	14
	98	26	100	38
	39	3	100	50
Unpaired t test
Table Analyzed	aVPS26 in GFP-T1+ mCh-T4
Column C	T1_WT + T4_WT
vs.	vs.
Column A	T1_WT + mCh
Unpaired t test
P value	0.1214
P value summary	ns
Significantly different (P < 0.05)?	No
One- or two-tailed P value?	Two-tailed
t, df	t=1.961, df=4
How big is the difference?
Mean of column A	66.33
Mean of column C	100
Difference between means (C - A) ± SEM	33.67 ± 17.17
95% confidence interval	-14.00 to 81.34
R squared (eta squared)	0.4901
F test to compare variances
F, DFn, Dfd	Infinity, 2, 2
P value	<0.0001
P value summary	****
Significantly different (P < 0.05)?	Yes
Data analyzed
Sample size, column A	3
Sample size, column C	3
Unpaired t test
Table Analyzed	aVPS26 in GFP-T1+ mCh-T4
Column D	T1_P87A + T4_P15A
vs.	vs.
Column C	T1_WT + T4_WT
Unpaired t test
P value	0.0034
P value summary	**
Significantly different (P < 0.05)?	Yes
One- or two-tailed P value?	Two-tailed
t, df	t=6.236, df=4
How big is the difference?
Mean of column C	100
Mean of column D	34
Difference between means (D - C) ± SEM	-66.00 ± 10.58
95% confidence interval	-95.38 to -36.62
R squared (eta squared)	0.9067
F test to compare variances
F, DFn, Dfd	Infinity, 2, 2
P value	<0.0001
P value summary	****
Significantly different (P < 0.05)?	Yes
Data analyzed
Sample size, column C	3
Sample size, column D	3
VPS29	T1_WT + mCh	T1_P87A + mCh	T1_WT + T4_WT	T1_P87A + T4_P15A
	46	26	100	0
	100	27	100	50
	49	0	100	43
Unpaired t test
Table Analyzed	aVPS29 in GFP-T1+ mCh-T4
Column C	T1_WT + T4_WT
vs.	vs.
Column A	T1_WT + mCh
Unpaired t test
P value	0.1164
P value summary	ns
Significantly different (P < 0.05)?	No
One- or two-tailed P value?	Two-tailed
t, df	t=1.998, df=4
How big is the difference?
Mean of column A	65
Mean of column C	100
Difference between means (C - A) ± SEM	35.00 ± 17.52
95% confidence interval	-13.65 to 83.65
R squared (eta squared)	0.4994
F test to compare variances
F, DFn, Dfd	Infinity, 2, 2
P value	<0.0001
P value summary	****
Significantly different (P < 0.05)?	Yes
Data analyzed
Sample size, column A	3
Sample size, column C	3
Unpaired t test
Table Analyzed	aVPS29 in GFP-T1+ mCh-T4
Column D	T1_P87A + T4_P15A
vs.	vs.
Column C	T1_WT + T4_WT
Unpaired t test
P value	0.0116
P value summary	*
Significantly different (P < 0.05)?	Yes
One- or two-tailed P value?	Two-tailed
t, df	t=4.414, df=4
How big is the difference?
Mean of column C	100
Mean of column D	31
Difference between means (D - C) ± SEM	-69.00 ± 15.63
95% confidence interval	-112.4 to -25.60
R squared (eta squared)	0.8297
F test to compare variances
F, DFn, Dfd	Infinity, 2, 2
P value	<0.0001
P value summary	****
Significantly different (P < 0.05)?	Yes
Data analyzed
Sample size, column C	3
Sample size, column D	3

## Sheet: Supp Figure 2
Unprocessed scans

## Sheet: Supp Figure 6
Unprocessed scans

## Sheet: Supp Figure 8
Supp Figure 8B: Quantitation colocalization between DENND4C and SNX1
Pearson's Coefficient	Averages	Parental	VPS35KO	DENND4C+AKO
		0.1663	0.0838	0.08432
		0.1427	0.04043	0.07235
		0.1035	0.04301	0.06288
Ordinary one-way ANOVA
Table Analyzed	Mean of 3 days_D4CvsSNX1_PC
Data sets analyzed	A-C
ANOVA summary
F	9.738
P value	0.0131
P value summary	*
Significant diff. among means (P < 0.05)?	Yes
R squared	0.7645
Brown-Forsythe test
F (DFn, DFd)	0.4502 (2, 6)
P value	0.6574
P value summary	ns
Are SDs significantly different (P < 0.05)?	No
Bartlett's test
Bartlett's statistic (corrected)
P value
P value summary
Are SDs significantly different (P < 0.05)?
ANOVA table	SS	DF	MS	F (DFn, DFd)	P value
Treatment (between columns)	0.01112	2	0.005562	F (2, 6) = 9.738	P=0.0131
Residual (within columns)	0.003427	6	0.0005712
Total	0.01455	8
Data summary
Number of treatments (columns)	3
Number of values (total)	9
Number of families	1
Number of comparisons per family	2
Alpha	0.05
Dunnett's multiple comparisons test	Mean Diff.	95.00% CI of diff.	Below threshold?	Summary	Adjusted P Value	A-?
Parental vs. VPS35KO	0.08175	0.02588 to 0.1376	Yes	*	0.0103	B	VPS35KO
Parental vs. DENND4C+AKO	0.06432	0.008447 to 0.1202	Yes	*	0.029	C	DENND4C+AKO
Test details	Mean 1	Mean 2	Mean Diff.	SE of diff.	n1	n2	q	DF
Parental vs. VPS35KO	0.1375	0.05575	0.08175	0.01951	3	3	4.189	6
Parental vs. DENND4C+AKO	0.1375	0.07318	0.06432	0.01951	3	3	3.296	6
	By cell	Parental	VPS35KO	DENND4C+AKO
	DAY1	0.147	0.0838	0.0618
	DAY1	0.144	0.0625	0.101
	DAY1	0.134	0.0773	0.1
	DAY1	0.184	0.122	0.0866
	DAY1	0.24	0.0689	0.114
	DAY1	0.117	0.0974	0.103
	DAY1	0.127	0.0945	0.083
	DAY1	0.0817	0.0836	0.0603
	DAY1	0.169	0.165	0.0529
	DAY1	0.139	0.132	0.0826
	DAY1	0.192	0.0727	0.103
	DAY1	0.294	0.0999	0.0739
	DAY1	0.209	0.117	0.0713
	DAY1	0.16	0.0585	0.095
	DAY1	0.159	0.0648	0.123
	DAY1	0.096	0.0655	0.055
	DAY1	0.121	0.0673	0.061
	DAY1	0.165	0.0734	0.078
	DAY1	0.292	0.0463	0.0957
	DAY1	0.155	0.0765	0.0786
	DAY1		0.0907	0.091
	DAY1		0.0713
	DAY1		0.0681
	DAY1		0.0941
	DAY1		0.0419
	DAY2	0.177	0.0406	0.0847
	DAY2	0.138	0.0583	0.0779
	DAY2	0.16	0.0554	0.069
	DAY2	0.107	0.0363	0.0542
	DAY2	0.116	0.0443	0.0497
	DAY2	0.122	0.0506	0.0716
	DAY2	0.0753	0.053	0.0627
	DAY2	0.147	0.0334	0.0565
	DAY2	0.144	0.0419	0.0545
	DAY2	0.175	0.0462	0.0594
	DAY2	0.117	0.0667	0.0688
	DAY2	0.202	0.0703	0.0788
	DAY2	0.117	0.052	0.0575
	DAY2	0.0837	0.037	0.0511
	DAY2	0.118	0.026	0.0666
	DAY2	0.201	0.0605	0.114
	DAY2	0.0709	0.0454	0.0696
	DAY2	0.0901	0.00216	0.0793
	DAY2	0.175	0.0186	0.0785
	DAY2	0.194	0.0185	0.101
	DAY2	0.146	0.0408	0.0701
	DAY2	0.186	0.0255	0.068
	DAY2	0.137	0.0226	0.107
	DAY2	0.171	0.00989	0.0935
	DAY2	0.0818	0.0446	0.0676
	DAY2	0.218	0.0464	0.0832
	DAY2	0.13	0.05	0.0592
	DAY2	0.164	0.0323	0.0668
	DAY2	0.182	0.034	0.0802
	DAY2	0.136	0.0497	0.0694
	DAY3	0.0844	0.0626	0.0392
	DAY3	0.0761	0.0185	0.0286
	DAY3	0.108	0.0294	0.0598
	DAY3	0.127	0.0254	0.0625
	DAY3	0.124	0.0397	0.0568
	DAY3	0.0857	0.0369	0.0771
	DAY3	0.114	0.0304	0.0459
	DAY3	0.109	0.0133	0.0759
	DAY3	0.147	0.0317	0.0599
	DAY3	0.134	0.0547	0.0481
	DAY3	0.131	0.0466	0.0489
	DAY3	0.0916	0.063	0.0653
	DAY3	0.104	0.0655	0.0506
	DAY3	0.12	0.0593	0.0479
	DAY3	0.0899	0.0295	0.0406
	DAY3	0.0671	0.032	0.0752
	DAY3	0.0865	0.0344	0.0704
	DAY3	0.124	0.049	0.0594
	DAY3	0.0432	0.0839	0.0516
	DAY3	0.0717	0.0428	0.0424
	DAY3	0.116	0.0414	0.0538
	DAY3	0.0816	0.0416	0.049
	DAY3	0.0704	0.041	0.063
	DAY3	0.0707	0.0536	0.0531
	DAY3	0.101	0.0472	0.0976
	DAY3	0.125	0.0173	0.104
	DAY3	0.17	0.0401	0.0932
	DAY3	0.0987	0.0575	0.0769
	DAY3	0.103	0.0607	0.0989
	DAY3	0.131	0.0413	0.0907
Supp Figure 8C: Quantitation of GLUT1 and LAT1 surface levels in Hela parental versus DENND4C+A KO from Figure 5C
GLUT1 Surface	PARENTAL	VPS35KO	D4C+AKO + GFP
	100	37.1	89.3
	100	54.5	80.4
	100	47	85.7
	100	57.1	91.7
	100	58.9	88.6
Unpaired t test
Table Analyzed	PARvsKO GLUT1
Column C	D4C+AKO + GFP
vs.	vs.
Column A	PARENTAL
Unpaired t test
P value	0.0002
P value summary	***
Significantly different (P < 0.05)?	Yes
One- or two-tailed P value?	Two-tailed
t, df	t=6.637, df=8
How big is the difference?
Mean of column A	100
Mean of column C	87.14
Difference between means (C - A) ± SEM	-12.86 ± 1.938
95% confidence interval	-17.33 to -8.392
R squared (eta squared)	0.8463
F test to compare variances
F, DFn, Dfd	Infinity, 4, 4
P value	<0.0001
P value summary	****
Significantly different (P < 0.05)?	Yes
Data analyzed
Sample size, column A	5
Sample size, column C	5
GLUT1 Surface	PARENTAL	VPS35KO	D4C+AKO + GFP
	100	102.9	80.6
	100	111.2	94.6
	100	133.7	105.3
	100	103.4	93
	100	132.6	95.1
Unpaired t test
Table Analyzed	PARvsKO LAT1
Column C	D4C+AKO + GFP
vs.	vs.
Column A	PARENTAL
Unpaired t test
P value	0.149
P value summary	ns
Significantly different (P < 0.05)?	No
One- or two-tailed P value?	Two-tailed
t, df	t=1.597, df=8
How big is the difference?
Mean of column A	100
Mean of column C	93.72
Difference between means (C - A) ± SEM	-6.280 ± 3.933
95% confidence interval	-15.35 to 2.790
R squared (eta squared)	0.2416
F test to compare variances
F, DFn, Dfd	Infinity, 4, 4
P value	<0.0001
P value summary	****
Significantly different (P < 0.05)?	Yes
Data analyzed
Sample size, column A	5
Sample size, column C	5

## Sheet: Supp Figure 10
Unprocessed scans

[truncated: 1 more sheets: Supp Figure 11]
